# Supplementary material for: NH2-Modified UiO-66: Structural Characteristics and Functional Properties
Source: Molecules. 2023 May 5;28(9):3916. doi: 10.3390/molecules28093916 (PMC10180438; doi:10.3390/molecules28093916)
Supplement: Supplementary file 1 [file molecules-28-03916-s001.zip]

Archive with 1 entries (1 files):
- molecules-2369927-supplementary.pdf
